# Supplementary material for: Lineage tracing of human B cells reveals the in vivo landscape of human antibody class switching
Source: eLife. 2016 Aug 2;5:e16578. doi: 10.7554/eLife.16578 (PMC4970870; doi:10.7554/eLife.16578)
Supplement: Figure 2—source data 1. — Number of events observed for each possible switch from the class indicated by the row to the class indicated by the column. Data from D0 and D28 are provided separately. These data were used to calculate the switching rates depicted in Figure 2A. DOI: http://dx.doi.org/10.7554/eLife.16578.014 [file elife-16578-fig2-data1.zip]

Archive with 2 entries (2 files):
- switch_counts_D28.csv
- switch_counts_D0.csv
