# Supplementary material for: Lineage tracing of human B cells reveals the in vivo landscape of human antibody class switching
Source: eLife. 2016 Aug 2;5:e16578. doi: 10.7554/eLife.16578 (PMC4970870; doi:10.7554/eLife.16578)
Supplement: Figure 2—source data 1. — Number of events observed for each possible switch from the class indicated by the row to the class indicated by the column. Data from D0 and D28 are provided separately. These data were used to calculate the switching rates depicted in Figure 2A. DOI: http://dx.doi.org/10.7554/eLife.16578.014 [file elife-16578-fig2-data1.zip › switch_counts_D28.csv]

# Naive	IgG3	IgG1	IgA1	IgG2	IgG4	IgE	IgA2
	486	4482	8778	4451	178	4	2487
		399	206	757	53		42
			6007	4287	76	9	1716
				2584	28		5499
					193		1973
						2	9
