# Supplementary material for: Lineage tracing of human B cells reveals the in vivo landscape of human antibody class switching
Source: eLife. 2016 Aug 2;5:e16578. doi: 10.7554/eLife.16578 (PMC4970870; doi:10.7554/eLife.16578)
Supplement: Figure 2—source data 1. — Number of events observed for each possible switch from the class indicated by the row to the class indicated by the column. Data from D0 and D28 are provided separately. These data were used to calculate the switching rates depicted in Figure 2A. DOI: http://dx.doi.org/10.7554/eLife.16578.014 [file elife-16578-fig2-data1.zip › switch_counts_D0.csv]

# Naive	IgG3	IgG1	IgA1	IgG2	IgG4	IgE	IgA2
	484	2750	9264	5023	74	2	2730
		392	237	902	23		65
			2671	3281	22	3	441
				3196	13	2	4220
					198	1	3549
						1	7
